# Supplementary material for: Omitting patients with no follow-up leads to bias when using inverse-intensity weighted GEEs to handle irregular and informative assessment times
Source: BMC Med Res Methodol. 2025 Dec 4;26:3. doi: 10.1186/s12874-025-02721-z (PMC12781922; doi:10.1186/s12874-025-02721-z)
Supplement: Supplementary file 1 — Additional file 1. Simulation code. [file 12874_2025_2721_MOESM1_ESM.r]

datai <- function(id,parameters){
  # Generate one dataset
  
  tmax <- parameters$tau
  nugget <- 0.4
  range <- 0.5

  z <- rgamma(1,1,1)
  Sigma <- array(c((z-1),(-0.5*(z-1))),dim=c(2,2))
  Sigma[1,1] <- 1.6^2; Sigma[2,2] <- 1.2^2; Sigma[1,2] <- -1.6*1.2*0.7; Sigma[2,1] <- Sigma[1,2]
  random.effects <- mvrnorm(1,c(0*(z-1),0*(0.5*(z-1))),Sigma)
  u <- random.effects[1]
  v <- random.effects[2]
  
  if(parameters$DGM==1){mufn <- function(t) return(3.3 + 4.0/((1+t)^2) - 10.5*log(1+t)/((1+t)^2))}
  if(parameters$DGM==2){mufn <- function(t) return(3.3 )}
  
  Y <- rnorm(1,mufn(0) + u,1.5)
  error <- Y-mufn(0) - u
  t <- 0
  i <- 1
  V <- 1.5^2
  scheduled <- 1
#   lambda0 <- 0.5*1.62
lambda0 <- parameters$lambda0
gamma0 <- parameters$gamma0
  wait <- rexp(1,rate=lambda0*exp(gamma0*log(1+max(Y[i],0))))
  tlast <- t
  
  while(tlast + wait <=tmax){
    i <- i+1
    
    tlast <- tlast + wait
    t <- c(t,tlast)
    timegaps <- rep(t[i],i-1) - t[1:(i-1)]
    cornew <- (1-nugget)*exp(-timegaps/range)
    covnew <- cornew*1.5^2
    V <- cbind(V,covnew)
    V <- rbind(V,c(covnew,1.5^2))
    W <- solve(V)
    newerror <- rnorm(1,mean=-t(error)%*%W[i,1:(i-1)]/W[i,i],sd=sqrt(1/W[i,i]))
    error <- c(error,newerror)
    
    Y <- c(Y,mufn(t[i]) + u + v*t[i] + newerror )
    wait <- rexp(1,rate=lambda0*exp(gamma0*log(1+max(Y[i],0))))

  }
    ft1 <- 1/((1+t)^2)
    ft2 <- log(1+t)/((1+t)^2)
  data <- cbind(rep(id,length(t)),t,Y,ft1,ft2)
  return(data)
}


datan <- function(N,parameters){
  data <- datai(1,parameters)
  if(N>1){
    for(i in 2:N) data <- rbind(data,datai(i,parameters))
  }
  row.names(data) <- NULL
  data <- as.data.frame(data)
  names(data) <- c("id","time","Y","ft1","ft2")
  return(data)
}

analysisfn <- function(data,tmax){
	patients <- data
  have.events <- subset(patients, id%in%unique(patients$id[patients$time>0]))
  
  p <- try(analysis.weighted(patients,tmax))
  if (class(p)!="try-error") {
	beta<-p$geefit[1]$coefficients
	gamma <- c(p$phfit$coefficients, sqrt(p$phfit$var))


	  m<-p$geefit$geese$vbeta
	  auc_sim<-auc(tmax,beta[1],beta[2],beta[3])
	  auc.sd<-auc_sd(tmax,m)
	  data.auc.sd<-c(auc_sim,auc.sd)
	}
	  if (class(p)=="try-error") {errorcountp <- errorcountp+1}
  
  h <- try(analysis.weighted(have.events,tmax))
  if (class(h)!="try-error") {
	beta1<-h$geefit[1]$coefficients
	gamma1 <- c(h$phfit$coefficients,sqrt(h$phfit$var))
	 
	  m1<-h$geefit$geese$vbeta
	  auc_sim1<-auc(tmax,beta1[1],beta1[2],beta1[3])
	 auc.sd1<-auc_sd(tmax,m1)
	 he.auc.sd<-c(auc_sim1,auc.sd1)
}
	
	if (class(h)=="try-error") {errorcounth <- errorcounth+1}

	return(list(auc.all=data.auc.sd,beta.all=beta,gamma.all=gamma,auc.he=he.auc.sd,beta.he=beta1,gamma.he=gamma1))

}

analysis.weighted <- function(data,tmax){
  data$event <- 1
  m <- iiwgee(Y~ft1+ft2,Surv(time.lag,time,event)~log(1+as.numeric(Y.lag>0)*Y.lag),Surv(time.lag,time,event)~1,
              data=data,id="id",time="time",event="event",family=gaussian,lagvars=c("time","Y"),invariant="id",maxfu=tmax,first=1,lagfirst=NA)
  return(m)
}

sim1 <- function(n,parameters){
	patients <- datan(n,parameters)
	a <- (analysisfn(patients,parameters$tau))
	  mean_visit <- (length(patients$time)-n)/n
  per_no_visit <- 1-(length(unique(patients$id[patients$time>0]))/n)
	return(list(a=a,mean_visit=mean_visit,per_no_visit=per_no_visit))
}

simN <- function(N,n,parameters){

aucs <- array(dim=c(N,2,2))
betas <- array(dim=c(N,3,2))
gammas <- array(dim=c(N,2,2))
visitdat <- array(dim=c(N,2))

	for(it in 1:N){
		print(it)
		est <- try(sim1(n,parameters))
		if(class(est)!="try-error"){if(length(est$a$auc.all)==2){
		aucs[it,,1] <- est$a$auc.all
		aucs[it,,2] <- est$a$auc.he
		betas[it,,1] <- est$a$beta.all
		betas[it,,2] <- est$a$beta.he
		gammas[it,,1] <- est$a$gamma.all
		gammas[it,,2] <- est$a$gamma.he
		visitdat[it,1] <- est$mean_visit
		visitdat[it,2] <- est$per_no_visit}}
	}
return(list(aucs=aucs,betas=betas,gammas=gammas,visitdata=visitdat))
}


auc <- function(tmax,beta0,beta1,beta2){
  fn <- function(t){ return(beta0 + beta1/((1+t)^2) + beta2*log(1+t)/((1+t)^2))}
  integral <- integrate(fn,lower = 0,upper = tmax)$value
  return(integral)
}

auc_sd <- function(t,m){
  var<-t^2*m[1,1]+(t/(1+t))^2*m[2,2]+((t-log(1+t))/(1+t))^2*m[3,3]+(2*t/(1+t))*t*m[1,2]+(2*(t-log(1+t))/(1+t))*t*m[1,3]+
    2*(t/(1+t))*((t-log(1+t))/(1+t))*m[2,3]
  #4*m[1,1]+4*m[2,2]+64/9*m[3,3]+16*m[4,4]+1024/25*m[5,5]+8*m[1,2]+32/3*m[1,3]+
  #16*m[1,4]+128/5*m[1,5]+32/3*m[2,3]+16*m[2,4]+128/5*m[2,5]+64/3*m[3,4]+512/15*m[3,5]+256/5*m[4,5]
  sd<-sqrt(var)
  return(sd)
}
